# Supplementary material for: Building Artificial Neural Networks for the Optimization of Sustained-Release Kinetics of Metronidazole from Colonic Hydrophilic Matrices
Source: Pharmaceutics. 2025 Nov 10;17(11):1451. doi: 10.3390/pharmaceutics17111451 (PMC12655049; doi:10.3390/pharmaceutics17111451)
Supplement: Supplementary file 1 [file pharmaceutics-17-01451-s001.zip]

Archive with 1 entries (1 files):
- pharmaceutics-3887456-supplementary.pdf
